# Supplementary material for: Impact of an Intervention Aimed at Improving Sleep Quality in Hospitalized Children
Source: Children (Basel). 2024 Jul 12;11(7):848. doi: 10.3390/children11070848 (PMC11276261; doi:10.3390/children11070848)
Supplement: Supplementary file 1 [file children-11-00848-s001.zip]

Archive with 1 entries (1 files):
- children-3094701-supplementary.pdf
